# Supplementary material for: Dysautonomia in Alzheimer’s Disease: A Systematic Review
Source: Brain Sci. 2025 May 14;15(5):502. doi: 10.3390/brainsci15050502 (PMC12109965; doi:10.3390/brainsci15050502)
Supplement: Supplementary file 1 [file brainsci-15-00502-s001.zip]

Archive with 3 entries (3 files):
- brainsci-3640081-supplementary1.pdf
- brainsci-3640081-supplementary2.pdf
- brainsci-3640081-supplementary3.pdf
